# Supplementary material for: A New Method of Canine CD4+ T Lymphocyte Differentiation Towards the Th17 Phenotype with Analysis of Properties and Mitochondrial Activity
Source: Int J Mol Sci. 2025 May 21;26(10):4946. doi: 10.3390/ijms26104946 (PMC12112516; doi:10.3390/ijms26104946)
Supplement: Supplementary file 1 [file ijms-26-04946-s001.zip]

Archive with 1 entries (1 files):
- ijms-3568861-supplementary.pdf
